# Supplementary material for: Hip Surgery in Cerebral Palsy: A Bibliometric Analysis
Source: Int J Environ Res Public Health. 2023 Jan 18;20(3):1744. doi: 10.3390/ijerph20031744 (PMC9914051; doi:10.3390/ijerph20031744)
Supplement: Supplementary file 1 [file ijerph-20-01744-s001.zip]

Archive with 1 entries (1 files):
- ijerph-2136672-supplementary.pdf
